# Supplementary material for: Acetoguanamine N,N-dimethyl­formamide solvate
Source: Acta Crystallogr Sect E Struct Rep Online. 2008 Aug 6;64(Pt 9):o1685. doi: 10.1107/S1600536808023842 (PMC2960528; doi:10.1107/S1600536808023842)
Supplement: Supplementary file 1 [file e-64-o1685-sup1.cif]

##############################################################################
###                                                                        ###
###        Electronic paper (Acta Crystallographica Section E)             ###
###                                                                        ###
##############################################################################
#                                                                            #
# This CIF contains the data in a paper accepted for publication in Acta     #
# Crystallographica Section E. It conforms to the requirements of Notes      #
# for Authors for Section E, and has been peer reviewed under the auspices   #
# of the IUCr Commission on Journals.                                        #
#                                                                            #
# Full details of the Crystallographic Information File format               #
# are given in the paper "The Crystallographic Information File (CIF):       #
# a New Standard Archive File for Crystallography" by S. R. Hall, F. H.      #
# Allen and I. D. Brown [Acta Cryst. (1991), A47, 655-685].                  #
#                                                                            #
# The current version of the core CIF dictionary is obtainable from          #
# ftp://ftp.iucr.org/pub/cif_core.dic. The current version number is 2.4.    #
#                                                                            #
# Software is freely available for graphical display of the structure(s) in  #
# this CIF.  For information consult the CIF home page http://www.iucr.org/  #
# cif/home.html                                                              #
#                                                                            #
# This file may be used for bona fide research purposes within the           #
# scientific community so long as proper attribution is given to the journal # 
# article from which it was obtained.                                        #
#                                                                            #
##############################################################################
                                             
data_global
_audit_creation_method
;
CrysAlis RED, Oxford Diffraction Ltd.,
Version 1.171.32.15 (release 10-01-2008 CrysAlis171 .NET)
(compiled Jan 10 2008,16:37:18)
;
_journal_date_recd_electronic     2008-07-18
_journal_date_accepted     2008-07-28
_journal_name_full     'Acta Crystallographica, Section E'
_journal_year     2008
_journal_volume     64
_journal_issue      9
_journal_page_first     o1685
_journal_page_last     o1685
_journal_paper_category     QO
_journal_coeditor_code     TK2285
_publ_contact_author_name     'Prof. Gustavo Portalone'
_publ_contact_author_address
;
Chemistry Department
University of Rome I "La Sapienza"
P.le A. Moro, 5
I-00185 Rome
Italy
;
_publ_contact_author_email     'g.portalone@caspur.it'
_publ_contact_author_fax     '39 6 4991 3819'
_publ_contact_author_phone     '39 6 4991 3106'
_publ_section_title
;
Acetoguanamine <i>N</i>,<i>N</i>-dimethylformamide solvate
;
loop_
    _publ_author_name
    _publ_author_address
    'Gustavo Portalone*'
;
Chemistry Department
"Sapienza" University of Rome
P. le A. Moro, 5
I-00185 Rome
Italy
;
_computing_data_collection
;
CrysAlis CCD, Oxford Diffraction Ltd.,
Version 1.171.31.7 (release 18-10-2006 CrysAlis171 .NET)
(compiled Oct 18 2006,16:28:17)
;
_computing_cell_refinement
;
CrysAlis RED, Oxford Diffraction Ltd.,
Version 1.171.31.7 (release 18-10-2006 CrysAlis171 .NET)
(compiled Oct 18 2006,16:28:17)
;
_computing_data_reduction
;
CrysAlis RED, Oxford Diffraction Ltd.,
Version 1.171.31.7 (release 18-10-2006 CrysAlis171 .NET)
(compiled Oct 18 2006,16:28:17)
;
data_I
_audit_creation_method     SHELXL-97
_chemical_name_systematic
;
2,4-diamino-6-methyl-1,3,5-triazine <i>N</i>,<i>N</i>-dimethylformamide solvate
;
_chemical_name_common
;
Acetoguanamine <i>N</i>,<i>N</i>-dimethylformamide solvate
;
_chemical_formula_moiety     'C4 H7 N5, C3 H7 N O'
_chemical_formula_sum     'C7 H14 N6 O'
_chemical_formula_iupac     'C4 H7 N5, C3 H7 N O'
_chemical_formula_weight     198.24
_chemical_melting_point     ?
_symmetry_cell_setting     'orthorhombic'
_symmetry_space_group_name_H-M     'F d d 2'
_symmetry_space_group_name_Hall     'F 2 -2d'
loop_
    _symmetry_equiv_pos_as_xyz
    'x, y, z'
    '-x, -y, z'
    '-x+1/4, y+1/4, z+1/4'
    'x+1/4, -y+1/4, z+1/4'
    'x, y+1/2, z+1/2'
    '-x, -y+1/2, z+1/2'
    '-x+1/4, y+3/4, z+3/4'
    'x+1/4, -y+3/4, z+3/4'
    'x+1/2, y, z+1/2'
    '-x+1/2, -y, z+1/2'
    '-x+3/4, y+1/4, z+3/4'
    'x+3/4, -y+1/4, z+3/4'
    'x+1/2, y+1/2, z'
    '-x+1/2, -y+1/2, z'
    '-x+3/4, y+3/4, z+1/4'
    'x+3/4, -y+3/4, z+1/4'
_cell_length_a     25.548(2)
_cell_length_b     23.0626(19)
_cell_length_c     7.2689(9)
_cell_angle_alpha     90
_cell_angle_beta     90
_cell_angle_gamma     90
_cell_volume     4282.8(7)
_cell_formula_units_Z     16
_cell_measurement_reflns_used     11018
_cell_measurement_theta_min     3.0
_cell_measurement_theta_max     25.6
_cell_measurement_temperature     298(2)
_exptl_crystal_description     'tablets'
_exptl_crystal_colour     'colourless'
_exptl_crystal_size_max     0.15
_exptl_crystal_size_mid     0.14
_exptl_crystal_size_min     0.14
_exptl_crystal_density_diffrn     1.230
_exptl_crystal_density_meas     ?
_exptl_crystal_density_method     'not measured'
_exptl_crystal_F_000     1696
_exptl_absorpt_coefficient_mu     0.089
_exptl_absorpt_correction_type     'multi-scan'
_exptl_absorpt_process_details
;
(CrysAlis RED; Oxford Diffraction, 2006)
;
_exptl_absorpt_correction_T_min     0.985
_exptl_absorpt_correction_T_max     0.990
_exptl_special_details
;
;
_diffrn_ambient_temperature     298(2)
_diffrn_radiation_type     MoK\a
_diffrn_radiation_wavelength     0.71073
_diffrn_radiation_source     'Enhance (Mo) X-ray source'
_diffrn_radiation_monochromator     graphite
_diffrn_measurement_device_type     'Oxford Diffraction Xcalibur S CCD'
_diffrn_measurement_method     '\w and \f'
_diffrn_detector_area_resol_mean     16.0696
_diffrn_reflns_number     27177
_diffrn_reflns_av_R_equivalents     0.064
_diffrn_reflns_av_sigmaI/netI     0.035
_diffrn_reflns_theta_min     3.0
_diffrn_reflns_theta_max     25.9
_diffrn_reflns_theta_full     25.9
_diffrn_measured_fraction_theta_max     0.996
_diffrn_measured_fraction_theta_full     0.996
_diffrn_reflns_limit_h_min     -31
_diffrn_reflns_limit_h_max     31
_diffrn_reflns_limit_k_min     -27
_diffrn_reflns_limit_k_max     28
_diffrn_reflns_limit_l_min     -8
_diffrn_reflns_limit_l_max     8
_diffrn_standards_number     ?
_diffrn_standards_interval_count     ?
_diffrn_standards_interval_time     ?
_diffrn_standards_decay_%     ?
_refine_special_details
;
Refinement of <i>F</i>^2^ against ALL reflections. The weighted <i>R</i>-factor
<i>wR</i> and goodness of fit <i>S</i> are based on <i>F</i>^2^, conventional
<i>R</i>-factors <i>R</i> are based on <i>F</i>, with <i>F</i> set to zero for
negative <i>F</i>^2^. The threshold expression of <i>F</i>^2^ >
\s(<i>F</i>^2^) is used only for calculating <i>R</i>-factors(gt) <i>etc</i>.
and is not relevant to the choice of reflections for refinement.
<i>R</i>-factors based on <i>F</i>^2^ are statistically about twice as large
as those based on <i>F</i>, and <i>R</i>- factors based on ALL data will be
even larger.
;
_reflns_number_total     1127
_reflns_number_gt     698
_reflns_threshold_expression     'I>2\s(I)'
_refine_ls_structure_factor_coef     Fsqd
_refine_ls_matrix_type     full
_refine_ls_R_factor_all     0.074
_refine_ls_R_factor_gt     0.047
_refine_ls_wR_factor_gt     0.119
_refine_ls_wR_factor_ref     0.127
_refine_ls_goodness_of_fit_ref     0.91
_refine_ls_restrained_S_all     0.91
_refine_ls_number_reflns     1127
_refine_ls_number_parameters     132
_refine_ls_number_restraints     1
_refine_ls_hydrogen_treatment     constr
_refine_ls_weighting_scheme     calc
_refine_ls_weighting_details
                 'calc w=1/[\s^2^(Fo^2^)+(0.0841P)^2^] where P=(Fo^2^+2Fc^2^)/3'
_atom_sites_solution_hydrogens     geom
_atom_sites_solution_primary     direct
_atom_sites_solution_secondary     difmap
_refine_ls_shift/su_max     ?
_refine_ls_shift/su_max_lt     0.001
_refine_ls_shift/su_mean     0.000
_refine_diff_density_max     0.15
_refine_diff_density_min     -0.14
_refine_ls_extinction_method     none
_refine_ls_extinction_coef     ?
_refine_ls_abs_structure_details     ?
_refine_ls_abs_structure_Flack     ?
loop_
    _atom_type_symbol
    _atom_type_description
    _atom_type_scat_dispersion_real
    _atom_type_scat_dispersion_imag
    _atom_type_scat_source
    'C' 'C' 0.0033 0.0016
                         'International Tables Vol C Tables 4.2.6.8 and 6.1.1.4'
    'N' 'N' 0.0061 0.0033
                         'International Tables Vol C Tables 4.2.6.8 and 6.1.1.4'
    'O' 'O' 0.0106 0.0060
                         'International Tables Vol C Tables 4.2.6.8 and 6.1.1.4'
    'H' 'H' 0.0000 0.0000
                         'International Tables Vol C Tables 4.2.6.8 and 6.1.1.4'
_computing_data_collection     'CrysAlis CCD (Oxford Diffraction, 2006)'
_computing_cell_refinement     'CrysAlis RED (Oxford Diffraction, 2006)'
_computing_data_reduction     'CrysAlis RED'
_computing_structure_solution     'SIR97 (Altomare <i>et al.</i>,  1999)'
_computing_structure_refinement     'SHELXL-97 (Sheldrick, 2008)'
_computing_molecular_graphics     'WinGX (Farrugia, 1997)'
_computing_publication_material     'WinGX (Farrugia, 1999)'
loop_
    _atom_site_type_symbol
    _atom_site_label
    _atom_site_fract_x
    _atom_site_fract_y
    _atom_site_fract_z
    _atom_site_U_iso_or_equiv
    _atom_site_adp_type
    _atom_site_calc_flag
    _atom_site_refinement_flags
    _atom_site_occupancy
    _atom_site_disorder_assembly
    _atom_site_disorder_group
    N N1 0.63312(11) 0.10945(11) 0.5765(4) 0.0495(9) Uani d . 1 . .
    C C2 0.58170(12) 0.10315(14) 0.6030(6) 0.0431(9) Uani d . 1 . .
    N N3 0.55453(10) 0.05414(12) 0.5797(4) 0.0447(8) Uani d . 1 . .
    C C4 0.58328(13) 0.00862(13) 0.5267(5) 0.0416(9) Uani d . 1 . .
    N N5 0.63552(11) 0.01049(12) 0.4927(5) 0.0471(8) Uani d . 1 . .
    C C6 0.65836(13) 0.06118(15) 0.5210(5) 0.0463(9) Uani d . 1 . .
    N N6 0.55533(11) 0.15017(12) 0.6581(5) 0.0592(10) Uani d . 1 . .
    H H6A 0.5721 0.1836 0.6753 0.071 Uiso calc R 1 . .
    H H6B 0.5210 0.14808 0.6776 0.071 Uiso calc R 1 . .
    N N7 0.55992(11) -0.04163(11) 0.5010(5) 0.0598(10) Uani d . 1 . .
    H H7A 0.5282 -0.04463 0.5175 0.072 Uiso calc R 1 . .
    H H7B 0.5771 -0.0700 0.4684 0.072 Uiso calc R 1 . .
    C C8 0.71557(14) 0.06575(18) 0.4923(7) 0.0710(13) Uani d . 1 . .
    H H8A 0.7319 0.0329 0.5395 0.106 Uiso calc R 1 . .
    H H8B 0.7282 0.0985 0.5522 0.106 Uiso calc R 1 . .
    H H8C 0.7226 0.0687 0.3671 0.106 Uiso calc R 1 . .
    O O1 0.44754(15) 0.1783(2) 0.7397(7) 0.1196(16) Uani d . 1 . .
    N N8 0.36343(14) 0.20435(17) 0.7802(5) 0.0738(11) Uani d . 1 . .
    C C9 0.4016(3) 0.1667(3) 0.7697(9) 0.113(2) Uani d . 1 . .
    H H9 0.3931 0.1279 0.7864 0.226 Uiso calc R 1 . .
    C C10 0.3107(3) 0.1868(4) 0.8156(11) 0.160(4) Uani d . 1 . .
    H H10A 0.2905 0.1891 0.7028 0.319 Uiso calc R 1 . .
    H H10B 0.2954 0.2122 0.9074 0.319 Uiso calc R 1 . .
    H H10C 0.3105 0.1472 0.8606 0.319 Uiso calc R 1 . .
    C C11 0.3722(4) 0.2647(2) 0.7568(11) 0.140(3) Uani d . 1 . .
    H H11A 0.3839 0.2813 0.8722 0.279 Uiso calc R 1 . .
    H H11B 0.3399 0.2833 0.7189 0.279 Uiso calc R 1 . .
    H H11C 0.3988 0.2706 0.6634 0.279 Uiso calc R 1 . .
loop_
    _atom_site_aniso_label
    _atom_site_aniso_U_11
    _atom_site_aniso_U_22
    _atom_site_aniso_U_33
    _atom_site_aniso_U_12
    _atom_site_aniso_U_13
    _atom_site_aniso_U_23
    N1 0.0426(16) 0.0337(16) 0.072(2) -0.0041(13) -0.0033(15) -0.0092(16)
    C2 0.0385(18) 0.0307(18) 0.060(2) -0.0004(15) -0.0048(19) -0.0032(16)
    N3 0.0391(14) 0.0311(14) 0.0638(19) -0.0001(13) -0.0004(15) -0.0059(14)
    C4 0.0400(19) 0.0273(17) 0.057(2) -0.0005(14) 0.0046(18) -0.0045(15)
    N5 0.0406(16) 0.0310(15) 0.070(2) -0.0008(12) -0.0009(16) -0.0103(15)
    C6 0.0399(17) 0.0381(19) 0.061(2) -0.0037(16) -0.0027(18) -0.0038(18)
    N6 0.0457(17) 0.0298(15) 0.102(3) 0.0009(13) -0.0020(18) -0.0156(17)
    N7 0.0414(16) 0.0319(15) 0.106(3) -0.0013(13) 0.0115(19) -0.0126(18)
    C8 0.042(2) 0.062(2) 0.108(4) -0.0064(19) 0.006(3) -0.019(3)
    O1 0.063(2) 0.153(4) 0.143(4) 0.013(2) -0.005(3) -0.037(3)
    N8 0.070(2) 0.072(3) 0.079(3) 0.006(2) 0.0083(19) -0.012(2)
    C9 0.133(6) 0.109(5) 0.096(5) 0.018(5) -0.008(4) -0.017(4)
    C10 0.101(5) 0.266(10) 0.112(5) -0.053(6) 0.036(4) -0.050(6)
    C11 0.242(9) 0.073(4) 0.104(5) -0.002(4) 0.001(5) 0.008(4)
_geom_special_details
;
All e.s.d.'s (except the e.s.d. in the dihedral angle between two l.s. planes)
are estimated using the full covariance matrix. The cell e.s.d.'s are taken
into account individually in the estimation of e.s.d.'s in distances, angles
and torsion angles; correlations between e.s.d.'s in cell parameters are only
used when they are defined by crystal symmetry. An approximate (isotropic)
treatment of cell e.s.d.'s is used for estimating e.s.d.'s involving l.s.
planes.
;
loop_
    _geom_bond_atom_site_label_1
    _geom_bond_atom_site_label_2
    _geom_bond_site_symmetry_2
    _geom_bond_distance
    _geom_bond_publ_flag
    N1 C2 . 1.336(4) ?
    N1 C6 . 1.348(5) ?
    C2 N3 . 1.337(4) ?
    C2 N6 . 1.338(4) ?
    N3 C4 . 1.338(4) ?
    C4 N7 . 1.317(4) ?
    C4 N5 . 1.358(4) ?
    N5 C6 . 1.323(4) ?
    C6 C8 . 1.480(5) ?
    N6 H6A . 0.8907 ?
    N6 H6B . 0.8907 ?
    N7 H7A . 0.8226 ?
    N7 H7B . 0.8226 ?
    C8 H8A . 0.9300 ?
    C8 H8B . 0.9300 ?
    C8 H8C . 0.9300 ?
    O1 C9 . 1.223(7) ?
    N8 C9 . 1.307(7) ?
    N8 C11 . 1.419(6) ?
    N8 C10 . 1.429(7) ?
    C9 H9 . 0.9300 ?
    C10 H10A . 0.9700 ?
    C10 H10B . 0.9700 ?
    C10 H10C . 0.9700 ?
    C11 H11A . 0.9700 ?
    C11 H11B . 0.9700 ?
    C11 H11C . 0.9700 ?
loop_
    _geom_angle_atom_site_label_1
    _geom_angle_atom_site_label_2
    _geom_angle_atom_site_label_3
    _geom_angle_site_symmetry_1
    _geom_angle_site_symmetry_3
    _geom_angle
    _geom_angle_publ_flag
    C2 N1 C6 . . 115.1(3) ?
    N1 C2 N3 . . 125.8(3) ?
    N1 C2 N6 . . 116.8(3) ?
    N3 C2 N6 . . 117.5(3) ?
    C2 N3 C4 . . 114.5(3) ?
    N7 C4 N3 . . 118.9(3) ?
    N7 C4 N5 . . 116.6(3) ?
    N3 C4 N5 . . 124.5(3) ?
    C6 N5 C4 . . 115.7(3) ?
    N5 C6 N1 . . 124.4(3) ?
    N5 C6 C8 . . 118.5(3) ?
    N1 C6 C8 . . 117.1(3) ?
    C2 N6 H6A . . 120.0 ?
    C2 N6 H6B . . 120.0 ?
    H6A N6 H6B . . 120.0 ?
    C4 N7 H7A . . 120.0 ?
    C4 N7 H7B . . 120.0 ?
    H7A N7 H7B . . 120.0 ?
    C6 C8 H8A . . 109.5 ?
    C6 C8 H8B . . 109.5 ?
    H8A C8 H8B . . 109.5 ?
    C6 C8 H8C . . 109.5 ?
    H8A C8 H8C . . 109.5 ?
    H8B C8 H8C . . 109.5 ?
    C9 N8 C11 . . 121.7(6) ?
    C9 N8 C10 . . 121.7(6) ?
    C11 N8 C10 . . 116.6(6) ?
    O1 C9 N8 . . 125.6(7) ?
    O1 C9 H9 . . 117.2 ?
    N8 C9 H9 . . 117.2 ?
    N8 C10 H10A . . 109.5 ?
    N8 C10 H10B . . 109.5 ?
    H10A C10 H10B . . 109.5 ?
    N8 C10 H10C . . 109.5 ?
    H10A C10 H10C . . 109.5 ?
    H10B C10 H10C . . 109.5 ?
    N8 C11 H11A . . 109.5 ?
    N8 C11 H11B . . 109.5 ?
    H11A C11 H11B . . 109.5 ?
    N8 C11 H11C . . 109.5 ?
    H11A C11 H11C . . 109.5 ?
    H11B C11 H11C . . 109.5 ?
loop_
    _geom_torsion_atom_site_label_1
    _geom_torsion_atom_site_label_2
    _geom_torsion_atom_site_label_3
    _geom_torsion_atom_site_label_4
    _geom_torsion_site_symmetry_1
    _geom_torsion_site_symmetry_2
    _geom_torsion_site_symmetry_3
    _geom_torsion_site_symmetry_4
    _geom_torsion
    _geom_torsion_publ_flag
    C6 N1 C2 N3 . . . . 0.2(6) ?
    C6 N1 C2 N6 . . . . 180.0(4) ?
    N1 C2 N3 C4 . . . . 0.6(6) ?
    N6 C2 N3 C4 . . . . -179.2(3) ?
    C2 N3 C4 N7 . . . . 179.7(4) ?
    C2 N3 C4 N5 . . . . -1.8(5) ?
    N7 C4 N5 C6 . . . . -179.4(4) ?
    N3 C4 N5 C6 . . . . 2.1(5) ?
    C4 N5 C6 N1 . . . . -1.2(6) ?
    C4 N5 C6 C8 . . . . 178.1(4) ?
    C2 N1 C6 N5 . . . . 0.2(6) ?
    C2 N1 C6 C8 . . . . -179.2(4) ?
    C11 N8 C9 O1 . . . . 0.0(10) ?
    C10 N8 C9 O1 . . . . 179.9(6) ?
loop_
    _geom_hbond_atom_site_label_D
    _geom_hbond_atom_site_label_H
    _geom_hbond_atom_site_label_A
    _geom_hbond_site_symmetry_A
    _geom_hbond_distance_DH
    _geom_hbond_distance_HA
    _geom_hbond_distance_DA
    _geom_hbond_angle_DHA
    N6 H6B O1 . 0.89 2.05 2.890(5) 157
    N6 H6A N5 3_655 0.89 2.13 3.022(4) 174
    N7 H7B N1 7_644 0.82 2.18 2.989(4) 168
    N7 H7A N3 2_655 0.82 2.17 2.993(4) 176
