# Supplementary material for: Acetoguanamine N,N-dimethyl­formamide solvate
Source: Acta Crystallogr Sect E Struct Rep Online. 2008 Aug 6;64(Pt 9):o1685. doi: 10.1107/S1600536808023842 (PMC2960528; doi:10.1107/S1600536808023842)
Supplement: Supplementary file 2 [file e-64-o1685-Isup2.hkl]

#
# h,k,l, Fc-squared, Fo-squared, sigma(Fo-squared) and status flag
#
data_I
_shelx_title '   Acetoguanamine DMF'
_shelx_refln_list_code          4
_shelx_F_calc_maximum      626.31
_exptl_crystal_F_000      1696.00
_reflns_d_resolution_high  0.8134
 
loop_
 _symmetry_equiv_pos_as_xyz
 'x, y, z'
 '-x, -y, z'
 '-x+1/4, y+1/4, z+1/4'
 'x+1/4, -y+1/4, z+1/4'
 'x, y+1/2, z+1/2'
 '-x, -y+1/2, z+1/2'
 '-x+1/4, y+3/4, z+3/4'
 'x+1/4, -y+3/4, z+3/4'
 'x+1/2, y, z+1/2'
 '-x+1/2, -y, z+1/2'
 '-x+3/4, y+1/4, z+3/4'
 'x+3/4, -y+1/4, z+3/4'
 'x+1/2, y+1/2, z'
 '-x+1/2, -y+1/2, z'
 '-x+3/4, y+3/4, z+1/4'
 'x+3/4, -y+3/4, z+1/4'
 
_cell_length_a    25.5476
_cell_length_b    23.0626
_cell_length_c     7.2689
_cell_angle_alpha  90.000
_cell_angle_beta   90.000
_cell_angle_gamma  90.000
 
_shelx_F_squared_multiplier     1.000
 
loop_
 _refln_index_h
 _refln_index_k
 _refln_index_l
 _refln_F_squared_calc
 _refln_F_squared_meas
 _refln_F_squared_sigma
 _refln_observed_status
   4   0   0   177717.70   165805.52    938.33 o
   8   0   0    33951.26    34965.80    254.08 o
  12   0   0    22583.54    21685.75    213.77 o
  16   0   0     7452.71     7914.62    126.51 o
  20   0   0      739.29      606.69     80.30 o
  24   0   0       34.27        3.02     81.65 o
  28   0   0     1357.42     1044.50    143.99 o
   4   2   0      265.00      275.02     19.17 o
   6   2   0    11669.42    10946.78     59.62 o
   8   2   0       63.78       58.45     27.58 o
  10   2   0     5381.75     6782.21     43.43 o
  12   2   0    13750.95    15296.34    113.52 o
  14   2   0    10112.78    10624.22     77.41 o
  16   2   0     1602.08     1520.39     47.99 o
  18   2   0       34.37       62.20     50.28 o
  20   2   0       60.24      128.06     55.76 o
  22   2   0        6.60       41.94     58.15 o
  24   2   0      231.41      224.33     62.94 o
  26   2   0      214.69      118.68     65.99 o
  28   2   0       25.93       51.02     92.38 o
  30   2   0       43.52       -8.24    181.03 o
   0   4   0     2509.22     2763.06     36.17 o
   2   4   0   155068.75   150707.27    805.07 o
   4   4   0    10562.36     9287.16     55.62 o
   6   4   0     1561.16     1550.59     35.92 o
   8   4   0     5511.35     4684.93     40.30 o
  10   4   0     2647.76     2727.85     39.41 o
  12   4   0       39.07        5.40     34.70 o
  14   4   0      137.36       48.09     43.53 o
  16   4   0        1.03       14.26     50.75 o
  18   4   0     2041.58     2275.37     61.29 o
  20   4   0       26.79      115.31     58.06 o
  22   4   0      149.43       46.06     65.00 o
  24   4   0       15.17      -11.00     67.73 o
  26   4   0      366.53      206.93     72.92 o
  28   4   0       22.33       33.38     97.67 o
  30   4   0        3.06       83.19    174.87 o
   2   6   0    25506.92    24128.43    141.32 o
   4   6   0    15527.82    17535.98    116.55 o
   6   6   0     4514.28     3861.06     41.25 o
   8   6   0     1440.74     1029.57     35.67 o
  10   6   0      881.45     1109.87     43.51 o
  12   6   0     1467.75     1222.95     44.40 o
  14   6   0      948.60      697.72     48.57 o
  16   6   0     1405.48     1604.23     57.59 o
  18   6   0      180.04      155.98     59.21 o
  20   6   0     1118.44     1340.29     69.43 o
  22   6   0     1200.09      989.54     68.98 o
  24   6   0      264.54      331.17     68.24 o
  26   6   0      210.79      197.64     72.56 o
  28   6   0      256.83      219.48    109.60 o
  30   6   0        5.68       71.59    164.07 o
   0   8   0    20085.57    15903.46    122.70 o
   2   8   0     5550.47     5472.12     44.34 o
   4   8   0    22972.85    27291.86    132.02 o
   6   8   0      590.62      622.18     34.04 o
   8   8   0    32490.14    31993.39    192.96 o
  10   8   0      563.68      624.27     56.04 o
  12   8   0     1213.26     1381.55     59.62 o
  14   8   0      484.78      398.29     64.99 o
  16   8   0      160.13      164.66     59.20 o
  18   8   0       94.59       49.19     61.38 o
  20   8   0     3200.55     3620.25     93.86 o
  22   8   0      211.63       89.38     75.24 o
  24   8   0      673.58      732.35     75.04 o
  26   8   0       23.94       48.38     81.13 o
  28   8   0       70.06       71.19    132.60 o
  30   8   0        1.43      162.20    214.18 o
   2  10   0     7907.01     8725.04     89.12 o
   4  10   0     3997.15     3150.00     46.71 o
   6  10   0     1195.36     1108.32     42.10 o
   8  10   0       37.29       86.95     50.59 o
  10  10   0     6449.89     7387.61     80.86 o
  12  10   0      469.81      492.95     55.11 o
  14  10   0     2262.30     2145.08     69.57 o
  16  10   0      445.63      402.27     69.96 o
  18  10   0    23925.26    24561.17    265.29 o
  20  10   0     3403.22     3446.97     95.70 o
  22  10   0     2757.51     2993.69     95.57 o
  24  10   0      215.70      226.34     84.57 o
  26  10   0      313.21      364.42     95.85 o
  28  10   0        1.73       -1.78    129.19 o
   0  12   0       83.11       61.76     54.79 o
   2  12   0      678.56      559.04     40.07 o
   4  12   0      588.35      543.91     46.70 o
   6  12   0    21788.24    24181.20    230.76 o
   8  12   0      141.17       73.95     46.98 o
  10  12   0       45.80        2.68     63.67 o
  12  12   0     1150.00     1389.01     71.98 o
  14  12   0     2011.65     2739.71     84.58 o
  16  12   0     1460.51     1470.31     92.19 o
  18  12   0     2112.48     2074.21     95.22 o
  20  12   0       70.03        6.43     88.10 o
  22  12   0     2226.22     2158.24     97.25 o
  24  12   0      343.76      291.68     91.03 o
  26  12   0        2.85       34.95    119.54 o
  28  12   0       37.36      112.94    123.27 o
   2  14   0     2162.18     1950.69     53.60 o
   4  14   0      911.45      935.70     55.82 o
   6  14   0     1467.60     1565.30     62.99 o
   8  14   0        6.33       29.56     42.97 o
  10  14   0        0.57      -30.62     62.63 o
  12  14   0      334.86      263.78     65.29 o
  14  14   0      192.17      304.21     82.59 o
  16  14   0     2331.87     2092.16     97.40 o
  18  14   0       60.12       19.76     85.43 o
  20  14   0     1534.55     1461.68     98.35 o
  22  14   0       15.34       35.61     95.05 o
  24  14   0       67.83       60.61    101.69 o
  26  14   0        0.11       37.72    118.35 o
   0  16   0     1811.34     1885.76     64.29 o
   2  16   0      114.29      123.50     56.87 o
   4  16   0      304.47      222.73     61.31 o
   6  16   0     3551.83     3594.78     78.89 o
   8  16   0      138.73       70.92     65.44 o
  10  16   0      861.88      789.05     71.38 o
  12  16   0        9.52       78.97     70.44 o
  14  16   0        0.60       27.34     86.46 o
  16  16   0      827.62      610.68     90.65 o
  18  16   0       40.89      134.28     93.04 o
  20  16   0        0.00       23.91     99.33 o
  22  16   0      166.44      181.27    105.31 o
  24  16   0      160.58      130.54    107.09 o
   2  18   0      307.48      314.61     67.19 o
   4  18   0     1336.56     1330.43     72.68 o
   6  18   0      390.25      530.74     72.03 o
   8  18   0       14.38       74.77     74.89 o
  10  18   0      456.05      316.84     71.51 o
  12  18   0      598.84      508.49     72.43 o
  14  18   0      768.80      662.35     85.51 o
  16  18   0      833.25      875.02     99.39 o
  18  18   0       42.19       16.47    103.88 o
  20  18   0        0.04       21.86    106.25 o
  22  18   0      142.56      132.23    105.19 o
  24  18   0       13.78       26.86    166.15 o
   0  20   0     8469.16     8130.80    155.15 o
   2  20   0     6736.03     6692.79    134.90 o
   4  20   0      646.58      534.73     77.11 o
   6  20   0       87.67      188.75     72.60 o
   8  20   0     1285.38     1165.57     76.44 o
  10  20   0       71.38       27.93     83.39 o
  12  20   0        7.24       27.87     85.51 o
  14  20   0       78.81      218.82     91.52 o
  16  20   0      543.71      562.51     97.21 o
  18  20   0        8.01      -37.34    115.69 o
  20  20   0       33.27       62.33    106.20 o
  22  20   0       45.94      138.17    135.84 o
   2  22   0      823.03      901.14     73.31 o
   4  22   0     3135.80     3199.55     97.09 o
   6  22   0      552.61      497.88     93.12 o
   8  22   0       42.14       22.87     84.84 o
  10  22   0        3.49       23.74    100.39 o
  12  22   0     2679.02     2222.45    103.54 o
  14  22   0      101.86       84.75     95.13 o
  16  22   0      209.54      124.22     98.00 o
  18  22   0       72.86       84.11    107.27 o
   0  24   0     1302.90     1268.52    150.89 o
   2  24   0      452.85      378.56    102.82 o
   4  24   0      125.64       95.27     93.39 o
   6  24   0       13.72      -14.56    111.96 o
   8  24   0        4.48       11.03    107.25 o
  10  24   0      194.36      188.00    102.22 o
  12  24   0        0.36       41.78    113.92 o
  14  24   0       69.90       74.72    114.14 o
  16  24   0      120.00      133.79    110.32 o
   2  26   0      110.27      172.79    134.31 o
   4  26   0        4.03       53.21    116.38 o
   6  26   0       86.61      138.47    119.83 o
   8  26   0        2.12       35.15    138.82 o
  10  26   0       14.55       44.07    144.01 o
  12  26   0      100.54      101.01    148.42 o
   0  28   0       95.53       68.66    201.62 o
   2  28   0      155.04      137.23    158.62 o
   4  28   0       28.48       -9.50    191.19 o
   1   1   1    35954.57    32661.00     80.12 o
   3   1   1     3307.09     3076.38     19.35 o
   5   1   1     1875.38     1656.32     19.55 o
   7   1   1    15326.76    12207.52     51.87 o
   9   1   1    12759.43    12325.51     50.13 o
  11   1   1     6507.18     7851.82     33.07 o
  13   1   1     8920.89     9868.58     55.11 o
  15   1   1     3025.65     3626.10     33.89 o
  17   1   1       55.27       68.68     29.56 o
  19   1   1      156.68      204.80     33.49 o
  21   1   1      663.18      609.49     40.45 o
  23   1   1     1314.70     1240.86     43.91 o
  25   1   1      414.29      455.80     47.15 o
  27   1   1      659.92      561.84     65.52 o
  29   1   1      222.11      151.52     73.08 o
  31   1   1       51.54      188.02    117.72 o
   1   3   1     2341.72     2063.64     16.29 o
   3   3   1     4625.64     4752.90     24.75 o
   5   3   1      137.29      140.94     18.00 o
   7   3   1     5429.28     5192.54     26.33 o
   9   3   1     9408.53     9746.00     46.00 o
  11   3   1     5067.20     5554.27     42.42 o
  13   3   1     6739.06     6739.34     49.49 o
  15   3   1     5094.18     5849.80     42.47 o
  17   3   1     1776.36     2008.48     38.87 o
  19   3   1      197.96      192.24     38.43 o
  21   3   1     1637.20     1808.96     47.78 o
  23   3   1      280.09      226.20     44.22 o
  25   3   1     1445.97     1363.58     62.08 o
  27   3   1        3.98        7.21     73.62 o
  29   3   1       50.26       59.01     75.68 o
  31   3   1       59.37       -8.10    250.02 o
   1   5   1      213.22      214.77     17.14 o
   3   5   1    10000.90     9636.61     43.72 o
   5   5   1     7574.64     5986.97     35.72 o
   7   5   1     1592.25     1909.31     23.55 o
   9   5   1     5547.21     4593.96     33.37 o
  11   5   1      388.01      313.35     26.51 o
  13   5   1      881.05      873.50     33.24 o
  15   5   1     2529.91     2447.76     41.66 o
  17   5   1     1736.77     1566.19     45.13 o
  19   5   1       23.75       46.47     42.80 o
  21   5   1      663.89      875.18     45.93 o
  23   5   1      254.46      205.89     43.98 o
  25   5   1      243.49      245.30     57.13 o
  27   5   1       75.15       99.91     72.46 o
  29   5   1       76.99       91.11     76.42 o
   1   7   1     7210.31     6015.93     28.23 o
   3   7   1     8474.15     7703.09     35.82 o
   5   7   1     6981.91     6785.36     34.15 o
   7   7   1     6226.81     6227.13     31.82 o
   9   7   1       69.85      171.76     25.96 o
  11   7   1      148.12      101.36     32.77 o
  13   7   1      384.93      505.12     37.63 o
  15   7   1      992.28      744.13     41.81 o
  17   7   1      158.06      146.51     43.81 o
  19   7   1     1703.94     1690.06     54.40 o
  21   7   1       44.93       63.87     46.97 o
  23   7   1       96.41      124.19     48.05 o
  25   7   1       33.56       23.52     62.46 o
  27   7   1       78.37      121.98     69.65 o
  29   7   1       83.39       83.37     87.49 o
   1   9   1     3390.78     2903.87     23.49 o
   3   9   1     7598.38     8800.23     54.36 o
   5   9   1     2866.39     2654.20     27.02 o
   7   9   1     1575.08     1697.49     25.97 o
   9   9   1     9294.46     9933.96     62.86 o
  11   9   1     2580.43     2521.23     38.18 o
  13   9   1     1302.00     1406.89     46.65 o
  15   9   1     1930.63     1834.30     54.73 o
  17   9   1     4070.04     4147.89     63.18 o
  19   9   1     8436.09     8691.88    105.23 o
  21   9   1      413.45      456.78     51.70 o
  23   9   1      519.03      559.95     58.85 o
  25   9   1      437.25      386.00     67.86 o
  27   9   1      116.67      133.28     70.85 o
  29   9   1      124.42      164.24     94.06 o
   1  11   1     1957.23     1409.32     26.98 o
   3  11   1     6642.77     7350.95     59.61 o
   5  11   1     8743.43     8059.89     54.64 o
   7  11   1     4834.12     5399.15     43.16 o
   9  11   1     8387.07     9260.04     69.70 o
  11  11   1     1872.25     1820.11     43.45 o
  13  11   1      172.31      113.98     43.50 o
  15  11   1      625.62      541.77     46.71 o
  17  11   1     4635.53     4897.27     76.89 o
  19  11   1     2523.44     2622.48     62.95 o
  21  11   1     2049.43     2122.06     63.26 o
  23  11   1      277.88      285.41     62.63 o
  25  11   1      355.66      288.85     70.62 o
  27  11   1      117.03       98.76     81.32 o
   1  13   1      490.07      504.92     27.83 o
   3  13   1     6382.27     6391.29     61.44 o
   5  13   1     1320.77     1432.52     37.33 o
   7  13   1     6403.77     6962.64     60.11 o
   9  13   1      566.47      605.45     37.89 o
  11  13   1      323.24      435.29     36.81 o
  13  13   1      257.47      194.63     48.02 o
  15  13   1     1395.64     1479.93     65.00 o
  17  13   1     1341.73     1528.70     67.10 o
  19  13   1       43.23       76.18     63.32 o
  21  13   1     1444.34     1556.90     69.48 o
  23  13   1      393.74      466.79     68.84 o
  25  13   1       30.17       90.94     70.60 o
  27  13   1       56.24       69.71     86.30 o
   1  15   1       59.11       64.87     26.58 o
   3  15   1     1739.96     2031.69     37.91 o
   5  15   1      744.83      874.05     42.52 o
   7  15   1     1514.78     1625.95     45.77 o
   9  15   1      369.19      252.65     41.96 o
  11  15   1      256.51      248.99     43.95 o
  13  15   1      268.73      309.67     48.81 o
  15  15   1      658.37      839.76     62.29 o
  17  15   1      214.37      253.39     64.25 o
  19  15   1      284.20      296.77     67.45 o
  21  15   1      181.88      185.85     70.35 o
  23  15   1      138.71      154.79     73.61 o
  25  15   1       20.39       31.29     82.28 o
   1  17   1      954.09      981.26     38.12 o
   3  17   1      626.21      729.77     42.64 o
   5  17   1      240.55      169.01     46.07 o
   7  17   1      462.07      511.70     48.12 o
   9  17   1       35.98       60.33     47.15 o
  11  17   1      625.75      615.58     56.61 o
  13  17   1     1123.06     1299.52     65.10 o
  15  17   1       39.75       36.06     66.30 o
  17  17   1      347.46      401.93     66.96 o
  19  17   1       31.45       46.29     73.65 o
  21  17   1       26.78       56.42     78.43 o
  23  17   1      201.81      202.03     80.90 o
   1  19   1     9444.00     9771.11     94.45 o
   3  19   1     1875.67     1822.33     51.19 o
   5  19   1      925.57     1001.87     49.94 o
   7  19   1      344.92      224.93     55.71 o
   9  19   1      937.95      855.36     56.91 o
  11  19   1      120.14      213.44     56.00 o
  13  19   1      487.80      400.32     58.25 o
  15  19   1      519.96      545.19     67.67 o
  17  19   1       73.64       82.79     73.95 o
  19  19   1       57.41       92.45     77.40 o
  21  19   1      119.61      133.65     93.30 o
  23  19   1       40.24      105.35    217.05 o
   1  21   1     3170.88     3393.85     60.63 o
   3  21   1     4456.77     4549.22     65.06 o
   5  21   1        8.24       15.08     56.16 o
   7  21   1      940.17      837.44     58.70 o
   9  21   1     1169.25     1254.97     63.85 o
  11  21   1      896.76      780.57     61.79 o
  13  21   1     1161.68     1097.40     69.76 o
  15  21   1      308.85      375.18     70.64 o
  17  21   1       95.16      129.39     75.67 o
  19  21   1       11.41       87.13     85.99 o
   1  23   1      493.42      463.87     60.70 o
   3  23   1     2301.79     2422.42     73.71 o
   5  23   1      234.19      269.76     62.19 o
   7  23   1       72.46       73.46     69.59 o
   9  23   1       21.92       55.21     69.64 o
  11  23   1      680.10      553.13     72.02 o
  13  23   1      138.46      220.05     72.92 o
  15  23   1      180.73      149.39     75.11 o
  17  23   1       65.12      166.90     91.48 o
   1  25   1      171.30      139.36     71.29 o
   3  25   1      493.83      507.42     75.72 o
   5  25   1       17.92       15.13     74.65 o
   7  25   1       33.98       38.28     80.12 o
   9  25   1       51.66      103.13     80.21 o
  11  25   1       26.55       45.88     76.90 o
  13  25   1       43.65      102.61     91.36 o
   1  27   1      105.64      123.11    104.67 o
   3  27   1       35.03       67.10     92.25 o
   5  27   1      150.12      164.48     94.34 o
   7  27   1       28.70      116.85    101.53 o
   2   0   2    40551.81    41028.83    203.72 o
   6   0   2    17465.94    17560.83    119.21 o
  10   0   2    15065.38    16407.51    174.74 o
  14   0   2    12936.81    13653.25     85.37 o
  18   0   2      295.77      281.77     39.59 o
  22   0   2      202.57      133.64     67.94 o
  26   0   2      301.51      253.57     88.27 o
  30   0   2      145.17      107.90    109.17 o
   0   2   2   392259.69   379364.00   1975.51 o
   2   2   2   111769.36   116187.97    354.12 o
   4   2   2    41305.84    43126.80    152.44 o
   6   2   2     1310.46     1190.42     21.12 o
   8   2   2     1695.35     1954.19     23.91 o
  10   2   2     2870.26     2997.62     26.41 o
  12   2   2     3943.48     3420.13     31.75 o
  14   2   2     1975.65     1917.06     26.29 o
  16   2   2      870.83      939.91     29.59 o
  18   2   2     1011.26     1110.21     34.29 o
  20   2   2      126.79       93.04     38.41 o
  22   2   2      111.05      114.10     45.97 o
  24   2   2       14.16       45.59     60.51 o
  26   2   2      337.89      192.70     67.57 o
  28   2   2      237.65      215.88     71.18 o
  30   2   2       72.70       56.01     80.49 o
   2   4   2    12530.86    11662.98     49.79 o
   4   4   2    22025.89    21856.87     80.32 o
   6   4   2     7262.53     6377.40     43.33 o
   8   4   2      183.18      163.56     18.81 o
  10   4   2     2635.24     2889.90     33.36 o
  12   4   2     1728.85     1942.13     26.44 o
  14   4   2     1535.79     1475.21     27.24 o
  16   4   2      169.91      152.38     28.73 o
  18   4   2      377.75      353.54     34.70 o
  20   4   2      375.14      390.37     41.41 o
  22   4   2      287.08      214.08     50.36 o
  24   4   2       39.84       94.12     60.08 o
  26   4   2      181.60      283.52     72.29 o
  28   4   2      152.10      162.63     75.34 o
  30   4   2       19.50       -5.32     92.59 o
   0   6   2    19444.82    18571.90    111.90 o
   2   6   2     6645.65     6978.58     32.74 o
   4   6   2    10198.62    10719.20     58.37 o
   6   6   2     1721.39     1890.52     23.38 o
   8   6   2    11577.69    11439.45     71.45 o
  10   6   2      770.45      663.26     22.21 o
  12   6   2      610.50      651.57     24.47 o
  14   6   2       44.29       75.42     30.17 o
  16   6   2      166.44      232.27     32.88 o
  18   6   2     1217.41     1168.36     42.93 o
  20   6   2     1234.23     1544.66     47.75 o
  22   6   2      345.76      313.75     56.21 o
  24   6   2       97.78      162.86     67.10 o
  26   6   2       94.73       27.48     74.81 o
  28   6   2       56.16       34.43     79.20 o
   2   8   2     2040.65     2094.25     23.77 o
   4   8   2     2266.03     2210.70     25.70 o
   6   8   2      368.25      446.26     26.31 o
   8   8   2     1377.35     1650.10     30.10 o
  10   8   2     1891.99     2183.18     33.49 o
  12   8   2     1487.70     1599.63     35.60 o
  14   8   2      379.86      361.83     34.66 o
  16   8   2     3086.68     2778.20     47.92 o
  18   8   2     8745.00     9160.85    111.08 o
  20   8   2     1290.54     1274.99     56.52 o
  22   8   2     2613.16     2761.94     71.22 o
  24   8   2      100.77       62.52     73.05 o
  26   8   2       11.32       63.79     77.38 o
  28   8   2       85.66       69.56     85.31 o
   0  10   2      627.50      702.44     36.19 o
   2  10   2     1959.09     1681.82     28.68 o
   4  10   2     7030.89     8159.14     66.64 o
   6  10   2     8058.38     9433.21     63.16 o
   8  10   2     7324.99     7620.04     54.12 o
  10  10   2      792.94      717.92     36.95 o
  12  10   2     2026.07     2202.80     41.01 o
  14  10   2      104.15      198.29     38.74 o
  16  10   2      774.83      813.92     56.49 o
  18  10   2      824.55      892.53     56.23 o
  20  10   2     1906.20     1905.81     61.14 o
  22  10   2      537.13      574.78     63.34 o
  24  10   2      932.03      832.26     75.87 o
  26  10   2       24.32       71.54     81.51 o
  28  10   2      108.33      170.15     84.28 o
   2  12   2     3319.41     3179.40     35.02 o
   4  12   2     4468.71     4447.05     48.78 o
   6  12   2     1392.26     1271.82     33.86 o
   8  12   2     2087.34     2295.51     49.12 o
  10  12   2      772.77      802.75     45.48 o
  12  12   2      538.30      743.33     48.40 o
  14  12   2      703.81      683.54     59.79 o
  16  12   2     3794.43     3991.54     73.67 o
  18  12   2     3129.29     3326.68     71.45 o
  20  12   2     3881.33     4157.17     79.28 o
  22  12   2      296.94      244.16     67.73 o
  24  12   2      351.76      330.47     73.18 o
  26  12   2       84.44      137.13     85.50 o
   0  14   2     1165.06     1193.77     51.82 o
   2  14   2      197.70      149.32     28.88 o
   4  14   2     1301.01     1534.65     33.72 o
   6  14   2      166.18      149.83     42.32 o
   8  14   2     1083.42      917.65     39.16 o
  10  14   2      638.89      592.71     46.35 o
  12  14   2      257.02      219.39     58.98 o
  14  14   2      360.66      495.98     63.00 o
  16  14   2     1509.00     1411.75     64.76 o
  18  14   2      212.12       92.96     63.84 o
  20  14   2      453.98      428.28     72.21 o
  22  14   2       72.60       24.96     74.72 o
  24  14   2      378.87      385.06     77.00 o
  26  14   2        6.79       25.58     94.26 o
   2  16   2      203.16      192.84     33.36 o
   4  16   2      151.83      123.91     35.43 o
   6  16   2      143.05      131.38     47.39 o
   8  16   2        6.93       44.68     54.28 o
  10  16   2      106.83      131.70     64.77 o
  12  16   2      499.03      418.34     63.78 o
  14  16   2      488.97      461.93     62.35 o
  16  16   2     1043.54      993.62     67.39 o
  18  16   2       50.62       73.03     66.44 o
  20  16   2      183.61      187.44     76.37 o
  22  16   2        8.74       12.56     87.10 o
  24  16   2       66.03       84.04     87.47 o
   0  18   2     7797.83     8377.29    102.22 o
   2  18   2     3131.33     3155.27     55.44 o
   4  18   2     1419.76     1342.56     47.61 o
   6  18   2     1322.03     1476.06     57.54 o
   8  18   2       29.75       19.84     56.22 o
  10  18   2      246.24      163.93     59.62 o
  12  18   2       56.87      104.75     62.73 o
  14  18   2      326.40      332.13     67.75 o
  16  18   2       75.97       93.26     67.02 o
  18  18   2       16.34       36.01     74.83 o
  20  18   2        9.76        0.93     82.77 o
  22  18   2       14.27       39.09     89.53 o
   2  20   2     1400.76     1481.80     54.55 o
   4  20   2      415.04      404.47     53.32 o
   6  20   2     1199.98     1243.19     60.44 o
   8  20   2       62.62       19.19     60.75 o
  10  20   2      482.90      365.74     64.17 o
  12  20   2     1952.24     1718.34     73.93 o
  14  20   2      240.02      175.84     69.66 o
  16  20   2      465.54      420.36     79.31 o
  18  20   2       36.26       98.43     90.12 o
  20  20   2       30.50       59.58     97.64 o
   0  22   2       20.17       17.74     92.38 o
   2  22   2     3329.51     3118.77     73.31 o
   4  22   2       46.86       82.82     59.73 o
   6  22   2      257.56      236.88     65.21 o
   8  22   2      218.56      189.23     65.62 o
  10  22   2      310.18      218.39     69.56 o
  12  22   2       27.22       37.46     72.67 o
  14  22   2       78.89       88.17     80.83 o
  16  22   2      205.51      209.52     83.36 o
  18  22   2        0.62       -9.41     97.71 o
   2  24   2      612.65      639.62     68.40 o
   4  24   2      392.99      401.89     71.94 o
   6  24   2      402.38      241.49     75.85 o
   8  24   2       52.41       54.93     70.38 o
  10  24   2      153.19      181.95     77.27 o
  12  24   2      103.85      102.34     88.84 o
  14  24   2      111.78      133.61     89.75 o
   0  26   2       11.08       44.13    121.96 o
   2  26   2      264.33      275.11     83.24 o
   4  26   2       10.72       40.74     82.36 o
   6  26   2      104.20      179.82     90.04 o
   8  26   2       40.87       72.26    100.90 o
  10  26   2        3.12       25.32    127.97 o
   1   1   3     1053.41     1092.88     21.45 o
   3   1   3     3697.90     4078.78     32.88 o
   5   1   3     2610.81     2701.30     25.97 o
   7   1   3       55.58       32.83     14.76 o
   9   1   3     1002.30     1068.03     25.38 o
  11   1   3     1613.36     1960.13     36.11 o
  13   1   3     6781.59     6367.50     56.27 o
  15   1   3      173.72      162.52     33.33 o
  17   1   3     1006.44     1059.80     35.14 o
  19   1   3      320.82      271.27     52.09 o
  21   1   3        1.93       -1.38     54.44 o
  23   1   3      845.33      818.27     61.94 o
  25   1   3      372.33      403.32     64.00 o
  27   1   3       68.34       34.93     69.43 o
  29   1   3       45.37       16.28     81.38 o
   1   3   3    14294.60    13120.49     59.78 o
   3   3   3     1458.74     1500.30     22.92 o
   5   3   3     2870.49     2897.02     25.50 o
   7   3   3     4254.73     4379.62     38.63 o
   9   3   3     5854.72     5642.09     47.42 o
  11   3   3      174.96      146.47     23.35 o
  13   3   3      605.98      487.97     25.68 o
  15   3   3      957.10      845.68     27.21 o
  17   3   3      254.43      189.53     35.15 o
  19   3   3      229.28      210.75     47.29 o
  21   3   3      368.73      365.33     57.14 o
  23   3   3      144.03      164.91     61.46 o
  25   3   3       50.43       49.48     64.52 o
  27   3   3      379.87      397.70     81.86 o
  29   3   3      157.43      213.37     83.26 o
   1   5   3     2721.00     2927.37     24.88 o
   3   5   3     2342.30     1954.79     26.31 o
   5   5   3     1718.95     1914.23     24.76 o
   7   5   3     1677.70     1900.10     23.33 o
   9   5   3      286.29      301.78     21.69 o
  11   5   3     1928.01     2044.12     34.49 o
  13   5   3      237.75      251.81     34.17 o
  15   5   3     2544.83     2568.13     44.24 o
  17   5   3      198.57      233.18     49.81 o
  19   5   3     1238.45     1275.32     54.94 o
  21   5   3      187.44      244.41     59.52 o
  23   5   3      243.07      245.54     62.68 o
  25   5   3      108.55      123.61     69.70 o
  27   5   3       10.90       62.28     76.30 o
  29   5   3       14.50      -13.50    169.85 o
   1   7   3      693.15      656.18     22.21 o
   3   7   3     1136.81     1203.09     26.18 o
   5   7   3     1189.35     1015.58     23.82 o
   7   7   3      844.49      804.94     22.08 o
   9   7   3      496.89      538.69     24.44 o
  11   7   3     1572.64     1556.29     29.24 o
  13   7   3      157.36       75.60     29.06 o
  15   7   3     2386.06     2163.59     58.89 o
  17   7   3     2550.51     3151.46     64.24 o
  19   7   3     2173.03     2062.58     58.55 o
  21   7   3     1568.64     1767.66     70.13 o
  23   7   3       35.26       42.30     71.10 o
  25   7   3       40.97       68.89     76.83 o
  27   7   3      111.81      150.07     81.88 o
   3   9   3      352.04      317.47     25.96 o
   5   9   3    11352.07    11021.23     70.14 o
   7   9   3     1162.71     1329.02     32.17 o
   9   9   3     1942.41     1898.50     37.62 o
  11   9   3       50.74       57.76     37.27 o
  13   9   3      820.36      830.52     40.32 o
  15   9   3      441.35      357.90     52.83 o
  17   9   3       90.41       80.07     62.87 o
  19   9   3      448.16      388.93     58.13 o
  21   9   3      896.16      894.52     69.54 o
  23   9   3      561.27      490.21     74.31 o
  25   9   3       49.94       38.89     88.45 o
  27   9   3       28.75      118.32     85.20 o
   1  11   3      992.44      772.59     30.68 o
   3  11   3      971.66     1035.25     29.85 o
   5  11   3     1999.61     2167.40     39.43 o
   7  11   3     1422.80     1258.29     42.14 o
   9  11   3      943.70     1049.73     46.16 o
  11  11   3      704.41      718.77     43.75 o
  13  11   3      526.23      566.26     55.30 o
  15  11   3      480.56      543.68     57.92 o
  17  11   3     1411.78     1512.19     69.63 o
  19  11   3     1071.39     1054.57     70.01 o
  21  11   3      196.27      177.08     66.15 o
  23  11   3      669.63      647.45     88.00 o
  25  11   3       37.53       93.25     89.73 o
   1  13   3      255.60      308.06     34.87 o
   3  13   3      663.71      824.05     34.71 o
   5  13   3      395.23      421.47     38.68 o
   7  13   3      319.08      268.34     40.09 o
   9  13   3     2394.70     2280.48     53.63 o
  11  13   3      452.43      500.98     56.96 o
  13  13   3      322.21      386.67     62.72 o
  15  13   3        8.90       14.77     62.08 o
  17  13   3     1676.67     1834.97     74.63 o
  19  13   3      452.53      406.64     74.08 o
  21  13   3      102.20      137.54     75.61 o
  23  13   3      273.95      257.99     86.09 o
  25  13   3      140.61      146.31     93.02 o
   1  15   3      272.52      320.00     38.92 o
   3  15   3     1128.52     1037.76     38.32 o
   5  15   3      316.56      268.27     40.43 o
   7  15   3     1245.62     1283.48     50.42 o
   9  15   3       53.09       68.42     48.39 o
  11  15   3      198.32      292.39     57.39 o
  13  15   3     1448.04     1651.18     66.60 o
  15  15   3       64.61      134.42     63.97 o
  17  15   3      438.61      445.69     75.05 o
  19  15   3      213.03      293.83     80.89 o
  21  15   3      196.45      298.54     84.96 o
  23  15   3      379.99      390.49    101.14 o
   1  17   3     5369.82     5373.42     66.57 o
   3  17   3     3909.57     4189.93     63.08 o
   5  17   3       12.72       64.17     53.79 o
   7  17   3      144.82      138.11     58.23 o
   9  17   3      210.09      217.47     61.68 o
  11  17   3       48.55       66.32     69.60 o
  13  17   3      238.87      230.55     70.74 o
  15  17   3       34.71       21.97     76.63 o
  17  17   3       51.35       34.36     84.04 o
  19  17   3       74.48      135.56     84.32 o
  21  17   3       36.51       64.17    108.99 o
   1  19   3      198.27      224.32     50.72 o
   3  19   3     1949.03     1989.16     55.79 o
   5  19   3      285.21      228.73     53.06 o
   7  19   3      300.67      298.69     60.65 o
   9  19   3      507.78      607.06     66.32 o
  11  19   3      651.75      655.46     70.68 o
  13  19   3     1181.02     1154.77     85.02 o
  15  19   3      310.52      278.37     81.01 o
  17  19   3       28.54       51.94     88.13 o
  19  19   3        8.34      107.99    103.46 o
   1  21   3     1811.94     1967.41     62.97 o
   3  21   3      809.02      822.40     67.61 o
   5  21   3      451.77      435.03     61.22 o
   7  21   3       93.25      104.37     68.88 o
   9  21   3        3.51       44.28     71.44 o
  11  21   3       93.57      150.08     76.01 o
  13  21   3      116.08      105.56     80.07 o
  15  21   3      153.04      247.23     83.28 o
  17  21   3       33.93       86.31     93.26 o
   1  23   3      969.29     1058.66     75.32 o
   3  23   3      380.81      367.98     75.33 o
   5  23   3      282.15      288.31     76.25 o
   7  23   3      435.24      490.04     83.91 o
   9  23   3      494.03      394.45     82.68 o
  11  23   3       47.52       21.53     83.57 o
  13  23   3        4.19       77.18     87.88 o
   1  25   3      102.66      101.96     81.40 o
   3  25   3      286.21      234.92     78.55 o
   5  25   3      408.03      395.89     81.53 o
   7  25   3       50.68       49.00     96.68 o
   9  25   3       35.60       79.15     93.92 o
   0   0   4    45228.95    43421.03    591.48 o
   4   0   4    12634.10    14836.65    136.82 o
   8   0   4      967.87      873.77     30.26 o
  12   0   4      651.25      625.89     48.13 o
  16   0   4      287.69      266.05     72.29 o
  20   0   4      107.33       89.31     81.43 o
  24   0   4       60.15       57.03     98.44 o
  28   0   4      105.43       78.15    182.53 o
   2   2   4     2510.07     2723.10     28.60 o
   4   2   4    13654.35    13880.06    108.28 o
   6   2   4     1644.40     1676.16     28.07 o
   8   2   4      137.43      120.22     15.64 o
  10   2   4      903.38      729.01     26.35 o
  12   2   4     1404.45     1311.22     31.59 o
  14   2   4      847.88      864.81     32.12 o
  16   2   4       66.17       86.90     46.40 o
  18   2   4      261.76      214.90     52.75 o
  20   2   4      159.26      130.20     59.03 o
  22   2   4       16.54       78.01     62.59 o
  24   2   4      183.39      159.06     68.00 o
  26   2   4       21.27       71.11     80.10 o
  28   2   4       14.59       20.66    218.23 o
   0   4   4    16776.68    17424.32    130.83 o
   2   4   4    11492.38    12417.03     66.63 o
   4   4   4     6694.53     7605.74     53.87 o
   6   4   4      200.70      218.81     23.97 o
   8   4   4     1543.39     1486.57     35.96 o
  10   4   4      830.37      855.75     32.34 o
  12   4   4       91.53       90.35     28.35 o
  14   4   4      534.26      523.28     35.19 o
  16   4   4      346.50      383.96     51.43 o
  18   4   4      810.27      851.58     57.61 o
  20   4   4      360.12      315.65     60.06 o
  22   4   4      174.12      178.04     72.09 o
  24   4   4      101.93      137.69     79.82 o
  26   4   4       87.66       98.08     84.31 o
   2   6   4     2840.15     3063.21     32.29 o
   4   6   4     4017.53     4046.62     38.41 o
   6   6   4     2298.83     2654.89     33.13 o
   8   6   4      511.77      478.35     25.30 o
  10   6   4     2683.35     2751.02     44.67 o
  12   6   4      240.49      265.70     34.18 o
  14   6   4      386.47      337.39     44.16 o
  16   6   4     2067.18     2024.35     57.87 o
  18   6   4     1656.51     1703.59     66.79 o
  20   6   4      912.63      874.62     70.93 o
  22   6   4      615.35      534.21     76.77 o
  24   6   4       41.42       65.82     82.18 o
  26   6   4       72.55       95.47     81.48 o
   0   8   4     1678.22     1531.84     48.42 o
   2   8   4      913.34     1024.15     30.96 o
   4   8   4      456.41      459.11     31.12 o
   6   8   4     3168.63     3771.95     42.75 o
   8   8   4     1371.67     1454.46     35.34 o
  10   8   4      103.01       68.51     27.89 o
  12   8   4      145.93       77.09     36.37 o
  14   8   4      796.71      902.81     55.86 o
  16   8   4      469.82      445.87     61.95 o
  18   8   4      109.45       84.27     68.35 o
  20   8   4      501.03      476.68     78.14 o
  22   8   4      769.91      687.26     85.07 o
  24   8   4      254.78      247.00     84.27 o
  26   8   4       25.88       26.91     94.77 o
   2  10   4      116.30      125.68     34.00 o
   4  10   4     1203.38     1173.72     34.71 o
   6  10   4       89.39       86.46     26.69 o
   8  10   4      424.09      473.39     39.98 o
  10  10   4      503.76      485.55     45.21 o
  12  10   4      112.48      215.75     53.15 o
  14  10   4      343.51      269.62     65.51 o
  16  10   4      117.20      207.94     67.04 o
  18  10   4     1389.11     1424.83     83.92 o
  20  10   4      433.69      364.51     79.23 o
  22  10   4      650.55      688.07     89.77 o
  24  10   4       53.08       22.94     90.18 o
   0  12   4      917.58      866.91     43.93 o
   2  12   4      639.44      698.69     42.54 o
   4  12   4      445.98      480.44     34.04 o
   6  12   4       40.14        3.07     46.08 o
   8  12   4      275.48      271.24     52.42 o
  10  12   4        7.09       41.22     57.12 o
  12  12   4      619.54      551.86     60.29 o
  14  12   4      496.34      395.05     68.30 o
  16  12   4      332.82      308.70     78.00 o
  18  12   4      169.84      110.45     80.48 o
  20  12   4       13.89       47.97     98.28 o
  22  12   4      302.65      342.89     92.50 o
  24  12   4      121.21       87.66    106.00 o
   2  14   4      629.28      646.46     55.37 o
   4  14   4      339.61      289.28     53.51 o
   6  14   4      110.00      104.51     55.41 o
   8  14   4      437.33      427.54     56.51 o
  10  14   4      130.91      111.94     55.45 o
  12  14   4      399.27      419.93     63.93 o
  14  14   4      738.07      658.82     73.65 o
  16  14   4      548.99      576.16     83.55 o
  18  14   4      961.19     1101.86     89.89 o
  20  14   4      416.96      435.93     94.66 o
  22  14   4      116.78      138.01    104.55 o
   0  16   4     2602.64     2981.11     95.07 o
   2  16   4     3011.96     3123.47     65.83 o
   4  16   4      273.99      245.68     54.93 o
   6  16   4      128.99      115.65     57.72 o
   8  16   4      284.83      274.59     64.56 o
  10  16   4      491.18      456.39     66.11 o
  12  16   4       65.69       36.22     76.09 o
  14  16   4      643.56      592.92     89.43 o
  16  16   4      253.60      258.40     86.83 o
  18  16   4       50.10       52.76     96.10 o
  20  16   4       85.04       46.80    100.64 o
   2  18   4      474.12      461.95     57.61 o
   4  18   4      487.23      475.36     59.50 o
   6  18   4      259.34      184.72     61.68 o
   8  18   4       19.65       38.81     66.78 o
  10  18   4      378.82      405.75     83.30 o
  12  18   4     1162.83     1127.65     86.18 o
  14  18   4      143.31       78.69     96.03 o
  16  18   4      375.52      320.14     96.54 o
  18  18   4       18.24       86.44    112.36 o
   0  20   4      936.36     1018.75     89.99 o
   2  20   4      791.74      700.39     62.70 o
   4  20   4      167.23      201.82     66.11 o
   6  20   4       33.60      103.17     68.37 o
   8  20   4      152.32      159.00     74.06 o
  10  20   4       81.52       95.30     82.54 o
  12  20   4        6.98       49.58     86.69 o
  14  20   4       43.45       47.80     95.38 o
  16  20   4        3.47       85.44    104.52 o
   2  22   4      237.37      312.75     72.06 o
   4  22   4      175.99      128.83     73.82 o
   6  22   4      209.46      197.75     73.10 o
   8  22   4       52.71      108.08     82.33 o
  10  22   4       32.95      115.23     89.23 o
  12  22   4       33.97       31.36    104.74 o
   0  24   4      278.97      258.69    110.68 o
   2  24   4      255.40      209.13     78.43 o
   4  24   4       68.33       83.68     81.53 o
   6  24   4      275.66      325.28     86.82 o
   8  24   4       94.35       95.20     92.40 o
   1   1   5      113.57      142.63     24.09 o
   3   1   5      554.14      477.38     24.86 o
   5   1   5       52.28       65.65     28.71 o
   7   1   5        3.99       20.78     28.87 o
   9   1   5      150.56      129.40     20.79 o
  11   1   5      163.65      179.48     36.32 o
  13   1   5      722.94      659.99     59.63 o
  15   1   5       12.79       19.19     56.90 o
  17   1   5       12.49       36.74     57.96 o
  19   1   5       32.41       50.30     62.47 o
  21   1   5      137.65       83.54     66.59 o
  23   1   5       15.62       66.56     71.03 o
  25   1   5       59.57      103.46     77.71 o
   1   3   5      125.30      176.27     22.19 o
   3   3   5     2629.73     2682.11     35.11 o
   5   3   5       90.23       73.46     28.80 o
   7   3   5      681.02      578.41     28.14 o
   9   3   5      232.38      238.37     19.45 o
  11   3   5      140.63      114.22     38.41 o
  13   3   5     1030.88      970.33     58.51 o
  15   3   5      466.06      391.85     57.12 o
  17   3   5      446.54      503.39     63.32 o
  19   3   5      455.78      414.23     66.25 o
  21   3   5       10.43       19.21     70.72 o
  23   3   5      161.22      144.59     74.11 o
  25   3   5       19.11       98.15     84.11 o
   1   5   5     1302.67     1173.14     28.72 o
   3   5   5      546.09      520.29     28.24 o
   5   5   5      733.08      731.38     35.84 o
   7   5   5     1598.71     1736.22     37.69 o
   9   5   5      159.19      128.78     28.01 o
  11   5   5      554.37      577.15     49.76 o
  13   5   5       66.32       85.43     52.88 o
  15   5   5      786.12      719.11     65.00 o
  17   5   5      506.22      577.61     69.73 o
  19   5   5      387.29      289.93     73.10 o
  21   5   5      325.14      387.41     74.87 o
  23   5   5      144.75      112.23     80.73 o
  25   5   5       55.09       49.83     85.13 o
   1   7   5      786.56      710.89     32.94 o
   3   7   5      219.73      190.55     28.71 o
   5   7   5     2042.01     1924.25     35.59 o
   7   7   5      307.91      281.51     35.05 o
   9   7   5      487.94      489.70     39.58 o
  11   7   5      399.95      389.09     50.81 o
  13   7   5      217.79      221.14     51.75 o
  15   7   5     1191.83     1179.51     70.65 o
  17   7   5       47.76       56.16     70.63 o
  19   7   5      208.31      149.15     81.75 o
  21   7   5      699.98      686.55     86.07 o
  23   7   5      199.91      111.04     88.00 o
   1   9   5       27.36       48.87     40.60 o
   3   9   5      240.18      189.88     32.76 o
   5   9   5       43.36       57.85     39.78 o
   7   9   5       71.71       60.82     39.92 o
   9   9   5      173.27      114.18     41.99 o
  11   9   5        2.70        7.52     52.40 o
  13   9   5      108.01      129.02     61.95 o
  15   9   5      173.25      209.99     72.22 o
  17   9   5      157.49      152.69     78.33 o
  19   9   5      374.56      303.93     84.69 o
  21   9   5      152.48      112.26     88.68 o
  23   9   5       55.15      154.36     94.55 o
   1  11   5       46.68       55.03     49.27 o
   3  11   5      217.53      180.73     41.87 o
   5  11   5      441.85      412.76     45.15 o
   7  11   5       33.05       -3.59     52.26 o
   9  11   5      189.32      149.52     53.66 o
  11  11   5        1.13       46.56     61.24 o
  13  11   5       34.85       24.11     66.44 o
  15  11   5       62.77      116.45     77.78 o
  17  11   5       43.52       75.52     84.00 o
  19  11   5        6.52       42.61     93.04 o
  21  11   5       67.88       83.76     93.55 o
  23  11   5       47.20      105.53    439.82 o
   1  13   5      188.93      182.11     53.16 o
   3  13   5      335.52      341.17     49.98 o
   5  13   5      246.65      197.66     51.23 o
   7  13   5      260.37      190.83     53.66 o
   9  13   5       21.41       38.91     61.05 o
  11  13   5      512.38      646.50     69.23 o
  13  13   5      160.60       92.67     72.44 o
  15  13   5      500.99      605.79     87.53 o
  17  13   5       89.04      116.90     92.06 o
  19  13   5      113.14      109.36     92.65 o
  21  13   5       45.43       66.14    113.94 o
   1  15   5     1369.23     1331.00     59.39 o
   3  15   5     1549.40     1584.21     59.40 o
   5  15   5      185.58      177.74     57.02 o
   7  15   5       97.51       75.65     60.12 o
   9  15   5      325.79      241.62     75.48 o
  11  15   5       88.71      146.01     80.41 o
  13  15   5      159.96      151.79     81.61 o
  15  15   5       49.79       42.01     89.30 o
  17  15   5      233.23      237.71     96.26 o
  19  15   5       55.28       67.58    104.53 o
   1  17   5       11.04       66.33     59.72 o
   3  17   5     1341.87     1468.88     64.11 o
   5  17   5      156.51      158.24     62.45 o
   7  17   5      267.02      256.49     66.54 o
   9  17   5      179.14      172.77     80.93 o
  11  17   5      326.89      306.28     89.30 o
  13  17   5      596.36      617.84     88.74 o
  15  17   5      129.71      159.64     98.70 o
  17  17   5      156.37      178.32    108.84 o
   1  19   5      999.82     1029.11     65.33 o
   3  19   5      445.90      424.94     65.29 o
   5  19   5       81.03      109.27     67.63 o
   7  19   5       98.78      120.67     77.71 o
   9  19   5       18.18        9.15     85.09 o
  11  19   5       18.44       15.79     88.67 o
  13  19   5        7.99       40.01     97.10 o
  15  19   5       41.18       60.49    119.72 o
   1  21   5      141.60      146.48     65.61 o
   3  21   5       20.99       44.75     70.76 o
   5  21   5      117.18      169.71     74.33 o
   7  21   5       36.30       36.24     86.79 o
   9  21   5       34.50       76.36     84.80 o
  11  21   5        0.30        8.11     91.27 o
   1  23   5       93.30      125.33     85.15 o
   3  23   5       32.77       59.31     81.50 o
   5  23   5      243.38      292.32    239.31 o
   2   0   6      301.74      333.16     48.78 o
   6   0   6      239.49      232.27     47.45 o
  10   0   6       70.91       91.79     72.51 o
  14   0   6       44.39       40.42     87.61 o
  18   0   6       86.13       98.05     92.45 o
  22   0   6       98.54       60.51    108.57 o
   0   2   6     2189.36     2126.40     63.38 o
   2   2   6      217.81      208.47     33.28 o
   4   2   6     1026.71     1173.11     37.75 o
   6   2   6      228.25      282.62     37.20 o
   8   2   6      300.87      296.61     39.64 o
  10   2   6       80.46       74.08     49.65 o
  12   2   6       71.24       87.63     56.05 o
  14   2   6       96.08      111.23     58.31 o
  16   2   6       77.89       81.03     62.33 o
  18   2   6      191.98      195.06     69.22 o
  20   2   6       21.84       96.91     72.48 o
  22   2   6       41.97       61.17     77.92 o
   2   4   6      190.25      196.27     39.19 o
   4   4   6     2765.39     2937.58     51.19 o
   6   4   6      732.67      725.31     43.12 o
   8   4   6      172.55      138.79     48.88 o
  10   4   6      162.06      144.42     52.18 o
  12   4   6      346.86      328.67     55.22 o
  14   4   6      282.37      227.12     65.07 o
  16   4   6      210.54      252.10     72.25 o
  18   4   6      473.23      401.99     73.11 o
  20   4   6       81.54       72.83     79.64 o
  22   4   6       99.36      130.26     83.75 o
   0   6   6     1234.21     1371.89     61.72 o
   2   6   6      527.44      582.54     44.51 o
   4   6   6      547.06      551.65     46.67 o
   6   6   6     1084.96     1244.33     48.19 o
   8   6   6       82.88       75.72     49.47 o
  10   6   6      238.65      247.66     54.03 o
  12   6   6      194.94      102.50     61.86 o
  14   6   6      429.73      411.16     73.60 o
  16   6   6      358.26      380.18     78.67 o
  18   6   6        9.71      -11.68     83.31 o
  20   6   6      136.91      121.20     86.72 o
  22   6   6      323.14      301.85     89.14 o
   2   8   6      512.46      471.12     44.96 o
   4   8   6      224.70      208.20     44.99 o
   6   8   6      270.96      251.27     44.54 o
   8   8   6      291.70      320.33     57.46 o
  10   8   6      297.71      299.71     65.55 o
  12   8   6       45.16       85.25     75.27 o
  14   8   6       11.38       -4.93     74.41 o
  16   8   6      115.78      133.69     82.77 o
  18   8   6      155.25      152.51     88.54 o
  20   8   6      141.60      112.80     92.39 o
   0  10   6      252.86      234.98     61.93 o
   2  10   6      109.38       87.23     46.67 o
   4  10   6       61.57       80.88     48.81 o
   6  10   6       32.65       46.03     54.65 o
   8  10   6       21.74       13.05     63.52 o
  10  10   6        4.47       20.85     76.69 o
  12  10   6       19.51       78.11     83.35 o
  14  10   6       18.49       17.78     82.63 o
  16  10   6       25.93       20.62     80.69 o
  18  10   6       22.30       11.51     92.79 o
  20  10   6        9.15        7.80    100.92 o
   2  12   6        4.91       -0.50     49.98 o
   4  12   6      136.16      112.95     52.59 o
   6  12   6       23.62       14.74     61.31 o
   8  12   6       38.80        0.73     68.05 o
  10  12   6       58.59       41.79     71.35 o
  12  12   6       17.53       44.68     80.94 o
  14  12   6       87.69       92.42     94.47 o
  16  12   6       21.80       56.31     97.82 o
  18  12   6      143.63      143.70     96.65 o
   0  14   6     1213.88     1262.64     85.53 o
   2  14   6      340.62      311.10     58.04 o
   4  14   6      343.99      388.54     57.55 o
   6  14   6      119.89      153.09     69.51 o
   8  14   6      132.36      145.26     78.88 o
  10  14   6       44.10       57.05     77.75 o
  12  14   6      240.42      264.91     88.87 o
  14  14   6      331.09      245.44     95.94 o
  16  14   6       56.94      134.72     99.65 o
   2  16   6      275.43      283.79     62.77 o
   4  16   6      365.58      309.74     70.96 o
   6  16   6      110.23       99.14     75.94 o
   8  16   6       71.98       40.12     82.62 o
  10  16   6       91.58      135.81     82.03 o
  12  16   6      414.85      494.41     98.67 o
  14  16   6       90.10       10.64     98.10 o
   0  18   6      300.51      388.15     92.90 o
   2  18   6      346.46      333.98     67.55 o
   4  18   6       52.87      114.47     78.37 o
   6  18   6       26.12       50.85     81.20 o
   8  18   6       32.34       68.49     84.61 o
  10  18   6      225.64      214.71     88.68 o
   2  20   6        3.47       77.77     75.99 o
   4  20   6       24.77       -1.22     89.75 o
   6  20   6        3.13       75.62     99.62 o
   1   1   7       65.72       53.17     40.44 o
   3   1   7       42.11       27.83     40.14 o
   5   1   7       81.59      111.04     45.38 o
   7   1   7       17.96       59.57     53.06 o
   9   1   7       86.39       99.82     53.82 o
  11   1   7       70.72       80.81     55.90 o
  13   1   7      154.43      127.73     60.62 o
  15   1   7       27.09       73.71     70.30 o
  17   1   7       59.89      115.82     75.64 o
  19   1   7        1.88       21.07     89.06 o
   1   3   7       11.22        4.14     44.12 o
   3   3   7      100.24       63.64     42.76 o
   5   3   7       39.89       31.38     47.06 o
   7   3   7       38.35       20.70     56.92 o
   9   3   7       17.57       26.26     57.01 o
  11   3   7       97.69       58.92     57.63 o
  13   3   7      106.05      113.31     64.02 o
  15   3   7       31.22       65.37     76.32 o
  17   3   7      101.86      119.89     76.19 o
  19   3   7       54.15      115.08    107.02 o
   1   5   7      247.35      196.72     48.02 o
   3   5   7      228.89      194.49     50.22 o
   5   5   7      489.74      369.43     56.21 o
   7   5   7       57.68      115.25     57.72 o
   9   5   7       17.32       44.90     66.00 o
  11   5   7      144.60      153.69     69.06 o
  13   5   7      174.50      162.06     74.24 o
  15   5   7      379.29      366.97     82.52 o
  17   5   7       34.39       41.68     81.79 o
   1   7   7      118.51       83.13     54.00 o
   3   7   7       35.75       45.75     56.37 o
   5   7   7       35.54       61.07     62.19 o
   7   7   7      234.89      171.84     70.32 o
   9   7   7      127.44       96.23     70.60 o
  11   7   7       27.60       37.21     72.10 o
  13   7   7        6.59       28.05     74.88 o
  15   7   7       74.72       68.40     83.16 o
  17   7   7       42.81       65.99     91.66 o
   1   9   7       22.13       27.80     59.44 o
   3   9   7       83.32       87.76     72.61 o
   5   9   7       90.03      133.31     65.74 o
   7   9   7       18.65        4.28     74.65 o
   9   9   7       49.65       71.33     81.87 o
  11   9   7        2.30       12.55     81.98 o
  13   9   7       59.19       89.90     81.30 o
  15   9   7       26.33       78.99     87.76 o
   1  11   7       21.19        5.51     63.57 o
   3  11   7       36.03       28.62     65.84 o
   5  11   7       36.67       -9.06     70.70 o
   7  11   7       16.76       37.12     76.27 o
   9  11   7       29.32       37.38     88.96 o
  11  11   7       36.03       30.75     83.74 o
  13  11   7       33.53       48.19     89.78 o
  15  11   7       26.31      -20.02    152.00 o
   1  13   7      271.32      261.77     71.21 o
   3  13   7       71.01       73.62     69.38 o
   5  13   7      151.45      160.52     74.53 o
   7  13   7       32.86       68.28     87.23 o
   9  13   7       20.81      -11.42    106.61 o
  11  13   7       17.87       23.73     98.85 o
  13  13   7        7.87       20.01    179.51 o
   1  15   7       29.94       51.92     83.83 o
   3  15   7      429.88      467.87     79.69 o
   5  15   7      171.56      154.25     79.97 o
   7  15   7       94.49       74.71     87.81 o
   9  15   7       38.42       98.42     97.17 o
   1  17   7      193.83      174.96     89.89 o
   3  17   7      251.94      305.78     88.37 o
   5  17   7       11.19      -70.39    368.24 o
   0   0   8      136.21      113.95     92.03 o
   4   0   8       82.59      129.09     84.42 o
   8   0   8        5.36       -2.16     91.93 o
  12   0   8       76.90       91.91    115.16 o
   2   2   8       13.85       39.57     56.49 o
   4   2   8       74.39      111.18     59.53 o
   6   2   8        5.82       41.94     63.22 o
   8   2   8       56.35       58.79     62.56 o
  10   2   8       23.07       12.01     72.60 o
  12   2   8       10.53       19.41     79.47 o
   0   4   8      216.68      166.95     76.70 o
   2   4   8        2.59       30.61     69.42 o
   4   4   8      148.82      161.04     66.60 o
   6   4   8      102.22      105.34     72.10 o
   8   4   8       65.03       83.53     77.98 o
  10   4   8        1.84       42.09     73.68 o
  12   4   8      103.06      226.89     80.63 o
   2   6   8       94.60       80.88     70.20 o
   4   6   8      108.13      130.04     74.48 o
   6   6   8      234.54      226.32     71.97 o
   8   6   8       17.15       82.66     84.80 o
  10   6   8       45.51        7.81     84.51 o
  12   6   8       12.02       60.57    117.80 o
   0   8   8        9.13      -22.61    106.32 o
   2   8   8       72.34      136.17     77.51 o
   4   8   8       65.19       82.81     85.32 o
   6   8   8       39.20       80.20     88.80 o
   8   8   8       80.76      126.79    100.27 o
  10   8   8       35.03       40.00     92.07 o
   2  10   8       27.75       74.59     91.24 o
   4  10   8       50.20       74.67     81.02 o
   6  10   8       26.54       70.48     99.77 o
   8  10   8       45.17       -7.79    123.09 o
   0  12   8       80.55       62.47    125.82 o
   2  12   8       81.93       41.47    108.94 o
   4  12   8       31.94      116.78    195.80 o
 
